# Supplementary material for: The Protein Coded by a Short Open Reading Frame, Not by the Annotated Coding Sequence, Is the Main Gene Product of the Dual-Coding Gene MIEF1
Source: Mol Cell Proteomics. 2018 Sep 4;17(12):2402–11. doi: 10.1074/mcp.RA118.000593 (PMC6283296; doi:10.1074/mcp.RA118.000593)
Supplement: supplemental Data S1 [file 135144_1_supp_167625_pc4m87.xlsx]

## Sheet: Sheet1
Columns	Explanation
Peptide Sequence	Detected peptide sequence
Peptide length	Length of the detected peptide sequence in amino acids
Missed cleavages	Number of trypsin missed cleavages
Mass	Mass of the peptide in a.m.u.
Proteins accession number(s)	Accession number(s) in the UniProt database
Start position on protein	Position of the first amino acid on the protein sequence
End position on protein	Position of the last amino acid on the protein sequence
Gene names	Name of the gene associated with the uniprot accession numer
Protein names	Name of the protein associated with the uniprot accession numer
Peptide charge(s)	Charge state(s) of the detected peptide
PEP	Posterior error probability
Andromeda score	Score of the andromeda search engine
MS/MS count altMiD51_GFP (altMiD51 AP-MS)	Number of MS/MS spectra in the altMiD51 AP-MS experiment
MS/MS count MiD51_GFP (MiD51 AP-MS)	Number of MS/MS spectra in the MiD51 AP-MS experiment
MS1 Intensity altMiD51_GFP (altMiD51 AP-MS)	Intensity of the precursor(s) in the altMiD51 AP-MS experiment
MS1 Intensity MiD51_GFP (altMiD51 AP-MS)	Intensity of the precursor(s) in the MiD51 AP-MS experiment
Peptide Sequence	Peptide length	Missed cleavages	Mass	Proteins accession number(s)	Start position on protein	End position on protein	Gene names	Protein names	Peptide charge(s)	PEP	Andromeda score	MS/MS count altMiD51_GFP (altMiD51 AP-MS)	MS/MS count MiD51_GFP (MiD51 AP-MS)	MS1 Intensity altMiD51_GFP (altMiD51 AP-MS)	MS1 Intensity MiD51_GFP (altMiD51 AP-MS)
YTDRDFYFASIRR	13	2	1708.83	L0R8F8	25	37	SMCR7L		3;4	4.682e-131	204.13	2		8700000000	0
EAVLSLYR	8	0	949.523	L0R8F8	7	14	SMCR7L		1;2	6.6571e-06	162.51	65	1	30877000000	107110000
YTDRDFYFASIR	12	1	1552.73	L0R8F8	25	36	SMCR7L		2;3	2.0269e-12	145.31	49	1	30115000000	323280000
GLVFLNGK	8	0	846.496	L0R8F8	58	65	SMCR7L		1;2	0.00067131	143.18	7	1	18182000000	27143000
DFYFASIR	8	0	1017.49	L0R8F8	29	36	SMCR7L		1;2	0.0025915	134.85	4		4870700000	0
QLEKGLVFLNGK	12	1	1344.78	L0R8F8	54	65	SMCR7L		2;3	4.5409e-11	104.2	2		333870000	0
GLVFLNGKLGR	11	1	1172.7	L0R8F8	58	68	SMCR7L		2;3	0.00013856	64.82	2		809560000	0
DFYFASIRR	9	1	1173.59	L0R8F8	29	37	SMCR7L		2;3	0.00024679	61.65	2		430210000	0
QLEKGLVFLNGKLGR	15	2	1670.98	L0R8F8	54	68	SMCR7L		3;4	0.0011747	48.704	2		350530000	0
NQKLEDAEAR	10	1	1172.58	L0R8F8	42	51	SMCR7L		3	0.0023265	48.602	1		32214000	0
ERQLEKGLVFLNGK	14	2	1629.92	L0R8F8	52	65	SMCR7L		4	0.0052089	36.292	1		19068000	0
LPDMPLR	7	0	840.453	B0QY95;Q9NQG6	176	182	MIEF1	Mitochondrial dynamics protein MID51	1;2	0.0073273	139.92		2	0	10709000000
QAAVDICAELR	11	0	1244.62	B0QY95;Q9NQG6	159	169	MIEF1	Mitochondrial dynamics protein MID51	1;2	2.1763e-08	137.28		42	0	27635000000
AISAPTSPTR	10	0	999.535	B0QY95;Q9NQG6;Q9NQG6-2	53	62	MIEF1	Mitochondrial dynamics protein MID51	2	6.208e-08	134.48		2	0	21489000000
LAQYDNLWR	9	0	1177.59	B0QY95;Q9NQG6	330	338	MIEF1	Mitochondrial dynamics protein MID51	1;2	4.4926e-05	133.12		54	0	34282000000
DKHLFIDFLPSVTLGDTVLVAKPHR	25	2	2817.55	B0QY95;Q9NQG6	305	329	MIEF1	Mitochondrial dynamics protein MID51	3;4;5;6	2.2279e-52	128.52		23	0	102090000000
HLFIDFLPSVTLGDTVLVAKPHR	23	1	2574.43	B0QY95;Q9NQG6	307	329	MIEF1	Mitochondrial dynamics protein MID51	2;3;4;5	4.7788e-52	122.53		21	0	70433000000
LVLGVGGAAMLGIATLAVKR	20	1	1909.15	B0QY95;Q9NQG6;Q9NQG6-2	29	48	MIEF1	Mitochondrial dynamics protein MID51	2;3	1.8467e-41	121.26		32	0	8948800000
RENPEYFPR	9	1	1206.58	B0QY95;Q9NQG6	235	243	MIEF1	Mitochondrial dynamics protein MID51	2;3	1.394e-05	119.68		3	0	10940000000
LLNRDMKTGLSR	12	2	1402.77	B0QY95;Q9NQG6;Q9NQG6-2	82	93	MIEF1	Mitochondrial dynamics protein MID51	3	1.8591e-11	113.24		1	0	60937000
SLQTLPTDSSTFDTDTFCPPRPKPVAR	27	2	3033.49	B0QY95;Q9NQG6	94	120	MIEF1	Mitochondrial dynamics protein MID51	3;4;5	1.0448e-63	110.14		4	0	51874000000
TVADTFEK	8	0	909.444	B0QY95;Q9NQG6	261	268	MIEF1	Mitochondrial dynamics protein MID51	1;2	0.0024203	110.12		3	0	16689000000
LVLGVGGAAMLGIATLAVK	19	0	1753.05	B0QY95;Q9NQG6;Q9NQG6-2	29	47	MIEF1	Mitochondrial dynamics protein MID51	2;3	6.4232e-35	105.03		39	0	14488000000
AKQAAVDICAELR	13	1	1443.75	B0QY95;Q9NQG6	157	169	MIEF1	Mitochondrial dynamics protein MID51	2;3	3.1719e-13	104.17		22	0	10092000000
KDDNGIGTAIDFVLSNAR	18	1	1904.96	B0QY95;Q9NQG6;Q9NQG6-2;B0QY94	11	28	MIEF1	Mitochondrial dynamics protein MID51	2;3;4	7.497e-33	102.69		19	0	79171000000
LRMSLQEK	8	1	1003.55	B0QY95;Q9NQG6	131	138	MIEF1	Mitochondrial dynamics protein MID51	2	0.016923	101.43		1	0	166400000
CVVGGYLSPK	10	0	1078.55	B0QY95;Q9NQG6	251	260	MIEF1	Mitochondrial dynamics protein MID51	1;2;3	1.8493e-07	100.02		11	0	13928000000
SWEEPNWMGSPR	12	0	1474.63	B0QY95;Q9NQG6;Q9NQG6-2	70	81	MIEF1	Mitochondrial dynamics protein MID51	2;3	1.7045e-12	98.048		39	0	43952000000
ENPEYFPR	8	0	1050.48	B0QY95;Q9NQG6	236	243	MIEF1	Mitochondrial dynamics protein MID51	1;2	0.0024912	96.285	1	2	15135000	22737000000
AKLPDMPLR	9	1	1039.58	B0QY95;Q9NQG6	174	182	MIEF1	Mitochondrial dynamics protein MID51	1;2;3	0.00041327	95.909		18	0	9344400000
RSWEEPNWMGSPR	13	1	1630.73	B0QY95;Q9NQG6;Q9NQG6-2	69	81	MIEF1	Mitochondrial dynamics protein MID51	3	1.8289e-13	95.428		1	0	1870300000
LRALDQADSGCR	12	1	1360.65	B0QY95;Q9NQG6	349	360	MIEF1	Mitochondrial dynamics protein MID51	2;3	1.1342e-11	94.538		2	0	1861200000
GSSYWDR	7	0	869.367	B0QY95;Q9NQG6	244	250	MIEF1	Mitochondrial dynamics protein MID51	2	0.0089916	94.407		1	0	6206700000
DKHLFIDFLPSVTLGDTVLVAK	22	1	2427.34	B0QY95;Q9NQG6	305	326	MIEF1	Mitochondrial dynamics protein MID51	2;3;4	8.9423e-40	93.006		3	0	15259000000
ALDQADSGCR	10	0	1091.47	B0QY95;Q9NQG6	351	360	MIEF1	Mitochondrial dynamics protein MID51	2	4.6841e-07	91.867		2	0	85161000
LSLRPAETAR	10	1	1112.63	B0QY95;Q9NQG6	339	348	MIEF1	Mitochondrial dynamics protein MID51	2;3	6.059e-07	91.549		11	0	29822000000
GLISYLEAGVLPSALNPK	18	0	1841.03	B0QY95;Q9NQG6	414	431	MIEF1	Mitochondrial dynamics protein MID51	2;3	2.2949e-24	91.355		16	0	78115000000
HLFIDFLPSVTLGDTVLVAK	20	0	2184.22	B0QY95;Q9NQG6	307	326	MIEF1	Mitochondrial dynamics protein MID51	2;3	5.5074e-09	87.363		3	0	4622200000
GKKDDNGIGTAIDFVLSNAR	20	2	2090.08	B0QY95;Q9NQG6;Q9NQG6-2;B0QY94	9	28	MIEF1	Mitochondrial dynamics protein MID51	2;3;4	8.2348e-20	83.393		3	0	15122000000
PAPPPEALTLEVQYER	16	0	1808.93	B0QY95;Q9NQG6	289	304	MIEF1	Mitochondrial dynamics protein MID51	2;3	1.4534e-24	81.632		4	0	5181700000
AAIPAGEQAR	10	0	982.52	B0QY95;Q9NQG6	147	156	MIEF1	Mitochondrial dynamics protein MID51	2	7.294e-05	75.043		1	0	11914000000
DDNGIGTAIDFVLSNAR	17	0	1776.86	B0QY95;Q9NQG6;Q9NQG6-2;B0QY94	12	28	MIEF1	Mitochondrial dynamics protein MID51	2;3	4.2121e-05	72.29		7	0	20342000000
PAPPPEALTLEVQYERDK	18	1	2052.05	B0QY95;Q9NQG6	289	306	MIEF1	Mitochondrial dynamics protein MID51	3	1.2015e-09	72.184		1	0	1112100000
VVAGSINWPAIGSLLDYVIR	20	0	2142.18	B0QY95;Q9NQG6	269	288	MIEF1	Mitochondrial dynamics protein MID51	2;3	1.9199e-08	61.167		2	0	1624000000
STPALGHLTASQLTNVILHLAQEEADWSPDMLADR	35	0	3799.88	B0QY95;Q9NQG6	373	407	MIEF1	Mitochondrial dynamics protein MID51	4;5	9.9734e-16	48.388		2	0	3056300000
SLQTLPTDSSTFDTDTFCPPRPK	23	1	2610.23	B0QY95;Q9NQG6	94	116	MIEF1	Mitochondrial dynamics protein MID51	2;3;4	6.7547e-07	41.227		4	0	31469000000
AKQAAVDICAELRSFLR	17	2	1947.04	B0QY95;Q9NQG6	157	173	MIEF1	Mitochondrial dynamics protein MID51	3;4	0.010111	36.193		2	0	36318000
SLQTLPTDSSTFDTDTFCPPR	21	0	2385.08	B0QY95;Q9NQG6	94	114	MIEF1	Mitochondrial dynamics protein MID51	2;3	0.0024106	33.204		2	0	817380000
NRAAIPAGEQAR	12	1	1252.66	B0QY95;Q9NQG6	145	156	MIEF1	Mitochondrial dynamics protein MID51	3	0.035477	29.807		1	0	1203100
MSLQEKLLTYYR	12	1	1543.81	B0QY95;Q9NQG6	133	144	MIEF1	Mitochondrial dynamics protein MID51	3	0.03769	29.341		1	0	70687000
