# Supplementary material for: The Protein Coded by a Short Open Reading Frame, Not by the Annotated Coding Sequence, Is the Main Gene Product of the Dual-Coding Gene MIEF1
Source: Mol Cell Proteomics. 2018 Sep 4;17(12):2402–11. doi: 10.1074/mcp.RA118.000593 (PMC6283296; doi:10.1074/mcp.RA118.000593)
Supplement: supplemental Data S1 [file 135144_1_supp_167627_pc4m87.xlsx]

## Sheet: Areas
RAW file	Sample type	Peptide	Transition	Retention time (min)	Measured area	Heavy peptide spike-in (fmol)		Column	Explanation
HeLa p 22	HeLa	EAVLSLYR	y4	108.88	7261666	50		RAW files	Name of the files available on the PRIDE repository PXD008147
		EAVLSLYR (SIL)		108.83	5225973	50		Sample type	Either HeLa, HEK 293, or CRISPR-Cas9 edited HeLa cells or colon tissue
		AISAPTSPTR	y6	53.83	633088	15		Peptide
		AISAPTSPTR (SIL)		53.78	702735	15		Transition	Parallel reaction monitored transition used for quantification
HeLa p 23		EAVLSLYR	y4	116.46	3808688	50		Retention time (min)	Measured retention time of the peptide
		EAVLSLYR (SIL)		116.47	2580965	50		Measured area	Area of the peptide-transition used for quantification
		AISAPTSPTR	y6	60.66	430425	15		Heavy peptide spike-in (fmol)	Amount of stable isotope labeled peptide spiked-in used for quantification
		AISAPTSPTR (SIL)		60.66	540234	15
HeLa p 25		EAVLSLYR	y4	109.27	3861011	50
		EAVLSLYR (SIL)		109.28	2958620	50
		AISAPTSPTR	y6	56.86	324400	15		SIL : Stable isotope labeled
		AISAPTSPTR (SIL)		56.76	437154	15		ND : Not detected
HEK 8	HEK 293	EAVLSLYR	y4	91.19	1836559	5		Edited HeLa : CRISPR-Cas9 specifically inactivated HeLa cells (either altMiD51 or MiD51 was inactivated)
		EAVLSLYR (SIL)		91.19	87673	5
		AISAPTSPTR	y6	35.56	137624	15
		AISAPTSPTR (SIL)		35.52	47562	15
HEK 10		EAVLSLYR	y4	96.95	822229	5
		EAVLSLYR (SIL)		96.79	36498	5
		AISAPTSPTR	y6	40.3	100550	15
		AISAPTSPTR (SIL)		40.3	38936	15
HEK7		EAVLSLYR	y4	106.95	1860988	200
		EAVLSLYR (SIL)		106.95	3646836	200
		AISAPTSPTR	y6	44.51	211158	200
		AISAPTSPTR (SIL)		44.52	1160411	200
NF2R1	Colon tissue	EAVLSLYR	y4	84.56	607757	5
		EAVLSLYR (SIL)		84.51	73193	5
		AISAPTSPTR	y6	30.85	77853	15
		AISAPTSPTR (SIL)		31.03	72236	15
NF2R2		EAVLSLYR	y4	74.71	1060582	5
		EAVLSLYR (SIL)		74.61	81407	5
		AISAPTSPTR	y6	24.83	171795	15
		AISAPTSPTR (SIL)		24.84	127196	15
NF2R3		EAVLSLYR	y4	107.72	912910	200
		EAVLSLYR (SIL)		107.67	3679459	200
		AISAPTSPTR	y6	45.83	148651	200
		AISAPTSPTR (SIL)		45.73	1238035	200
HeLa C91 42	altMiD51 edited HeLa	EAVLSLYR	y4	N.D.	N.D.	75
		EAVLSLYR (SIL)		92.28	7065544	75
		AISAPTSPTR	y6	37.32	482395	75
		AISAPTSPTR (SIL)		37.33	1293281	75
HeLa C91 43		EAVLSLYR	y4	N.D.	N.D.	75
		EAVLSLYR (SIL)		94.1	7038863	75
		AISAPTSPTR	y6	38.38	611727	75
		AISAPTSPTR (SIL)		38.38	1830023	75
HeLa C91 44		EAVLSLYR	y4	N.D.	N.D.	75
		EAVLSLYR (SIL)		94.1	7038863	75
		AISAPTSPTR	y6	40.52	578545	75
		AISAPTSPTR (SIL)		40.52	1736620	75
HeLa C22 p25	MiD51 edited HeLa	EAVLSLYR	y4	95.5	10209157	75
		EAVLSLYR (SIL)		95.5	12809064	75
		AISAPTSPTR	y6	39.9	72372	75
		AISAPTSPTR (SIL)		39.9	2010015	75
HeLa C22 p26		EAVLSLYR	y4	95.6	9322992	75
		EAVLSLYR (SIL)		95.6	14578116	75
		AISAPTSPTR	y6	39.41	32334	75
		AISAPTSPTR (SIL)		39.41	2306759	75
HeLa C22 p 28		EAVLSLYR	y4	95.41	3897922	75
		EAVLSLYR (SIL)		95.41	5099997	75
		AISAPTSPTR	y6	39.5	14110	75
		AISAPTSPTR (SIL)		39.5	882028	75

## Sheet: Absolute quantities
Sample	protein	Number of experiments	Mean measured absolute quantity (fmol/µg protein)	Standard deviation (fmol/µg protein)	Standard error (fmol/µg protein)
Colon	altMiD 51	3	0.520934	0.12004	0.0693051
	MiD 51	3	0.201466	0.0392504	0.0226612
HEK 293	altMiD 51	3	1.0648	0.0550056	0.0317575
	MiD 51	3	0.395113	0.0356858	0.0206032
HeLa	altMiD 51	3	0.695037	0.0426706	0.0246359
	MiD 51	3	0.121985	0.0121026	0.00698746
altMiD51 edited HeLa	altMiD 51	3	0	0	0
	MiD 51	3	0.260105	0.0170194	0.00982613
MiD51 edited HeLa	altMiD 51	3	0.550211	0.0623367	0.0359901
	MiD 51	3	0.016505	0.00912291	0.00526712

## Sheet: Protein ratios
Sample	altMiD51:MiD51 ratio
HEK 293	2.41315
HEK 293	2.90785
HEK 293	2.80435
HeLa	5.14133
HeLa	6.17386
HeLa	5.86198
Normal colon	2.56813
Normal colon	3.21532
Normal colon	2.06637
