# Supplementary material for: The Protein Coded by a Short Open Reading Frame, Not by the Annotated Coding Sequence, Is the Main Gene Product of the Dual-Coding Gene MIEF1
Source: Mol Cell Proteomics. 2018 Sep 4;17(12):2402–11. doi: 10.1074/mcp.RA118.000593 (PMC6283296; doi:10.1074/mcp.RA118.000593)
Supplement: supplemental Data S1 [file 135144_1_supp_171484_pc4m87.xlsx]

## Sheet: Feuil1
Elongating Ribosome Footprint - GWIPS	L0R8F8 (altMiD51)		NP_061881.2 (MiD51)		altMiD51/MiD51 ratio	Cell line
	total number of reads	reads per nt mappable on cds (213)	total number of reads	reads per nt mappable on cds (1392)
hg38_ElongatingRibosome_Hek-Andreev15_Control	9097	42.7089	11589	8.32543	5.13	HEK
hg38_ElongatingRibosome_Hek-Calviello2016	7863	36.9155	16162	11.6106	3.18	HEK
hg38_ElongatingRibosome_Hek-Iwasaki2016_DMSO	5281	24.7934	13382	9.61351	2.58	HEK
hg38_ElongatingRibosome_Hek-Park2017_control	4489	21.0751	6432	4.62069	4.56	HEK
hg38_ElongatingRibosome_Hek-Zhang2017_RPF	12474	58.5634	28239	20.2866	2.89	HEK
hg38_ElongatingRibosome_HeLa-Niu2013_sictl-RPF-C1	2486	11.6714	5611	4.03089	2.9	HeLa
hg38_ElongatingRibosome_HeLa-Niu2013_sictl-RPF-C5	5695	26.7371	11444	8.22126	3.25	HeLa
hg38_ElongatingRibosome_HeLa-Park2016_asynchronous	35339	165.911	59345	42.6329	3.89	HeLa
hg38_ElongatingRibosome_HeLa-Zur2016_G1-exp1	4007	18.8122	17425	12.518	1.5	HeLa
hg38_ElongatingRibosome_HeLa-Zur2016_G1-exp2	4355	20.446	7344	5.27586	3.88	HeLa
